# Supplementary material for: Age-Related and Heteroplasmy-Related Variation in Human mtDNA Copy Number
Source: PLoS Genet. 2016 Mar 15;12(3):e1005939. doi: 10.1371/journal.pgen.1005939 (PMC4792396; doi:10.1371/journal.pgen.1005939)
Supplement: S1 Table — Sequences are shown from 5’ to 3’. 5’ and 3’ labeling of probes is indicated. (XLSX) [file pgen.1005939.s008.xlsx]

## Sheet: Sheet1
ddPCR Primers and Probes
mtDNA
Name	sequence	Modification 5'	Modification 3'
mtDNAqPCR_for	ATACCCATGGCCAACCTC
mtDNAqPCRProbe	TGGCATTCCTAATGCTTACCGAACG	FAM	BHQ1
mtDNAqPCR_rev	AGCGAAGGGTTGTAGTAGC
nDNA
Name	sequence	Modification 5'	Modification 3'
nDNAqPCR_for	AATCTACTCCCAGGAGCAG
nDNAqPCRProbe	TCAGGGCAGAGCCATCTATTGCT	HEX	BHQ1
nDNAqPCR_rev	GTCTGTTTGAGGTTGCTAGTG
