# Supplementary material for: Age-Related and Heteroplasmy-Related Variation in Human mtDNA Copy Number
Source: PLoS Genet. 2016 Mar 15;12(3):e1005939. doi: 10.1371/journal.pgen.1005939 (PMC4792396; doi:10.1371/journal.pgen.1005939)
Supplement: S2 Table — MtCN in the specified tissue was tested for correlation with the indicated test parameter. F-value, correlation coefficient r and p-values (corrected for multiple testing) are given. Tests with significant results (p<0.05) are in red. (XLS) [file pgen.1005939.s009.xls]

## Sheet: S1Table
tissue	method mtCN determination	sex	agegroup	tested parameter	F-value	p-value	r
BL	ddPCR	both	all	age	2.82	0.19	-0.14
BL	shotgun	both	all	age	2.24	0.274	-0.12
BL	capture-enrichment	both	all	age	1.19	0.609	-0.09
BL	ddPCR	both	all	sex	1.34	0.312	-0.09
BL	shotgun	both	all	sex	4.07	0.123	-0.16
BL	capture-enrichment	both	all	sex	6.1	0.11	-0.21
BL	ddPCR	male	all	age	0.76	0.385	-0.1
BL	shotgun	male	all	age	0.99	0.517	-0.11
BL	capture-enrichment	male	all	age	0.81	0.764	-0.1
BL	ddPCR	female	all	age	3.4	0.14	-0.22
BL	shotgun	female	all	age	3.81	0.147	-0.24
BL	capture-enrichment	female	all	age	2.04	0.7	-0.18
BL	ddPCR	both	<50	age	0.44	0.68	-0.1
BL	shotgun	both	<50	age	0.3	0.67	-0.08
BL	capture-enrichment	both	<50	age	0.02	0.991	0.02
BL	ddPCR	both	≥50	age	5.33	0.092	-0.23
BL	shotgun	both	≥50	age	2.01	0.384	-0.14
BL	capture-enrichment	both	≥50	age	1.9	0.688	-0.14
BL	ddPCR	both	<50	sex	7.97	0.056	-0.38
BL	shotgun	both	<50	sex	8.13	0.096	-0.38
BL	capture-enrichment	both	<50	sex	7.29	0.22	-0.37
BL	ddPCR	both	≥50	sex	0.01	0.916	0.01
BL	shotgun	both	≥50	sex	0.56	0.561	-0.08
BL	capture-enrichment	both	≥50	sex	1.72	0.708	-0.14
SM	ddPCR	both	all	age	9.07	0.012	-0.24
SM	shotgun	both	all	age	10.13	0.016	-0.25
SM	capture-enrichment	both	all	age	6.96	0.099	-0.21
SM	ddPCR	both	all	sex	1.03	0.312	0.08
SM	shotgun	both	all	sex	0.07	0.792	0.02
SM	capture-enrichment	both	all	sex	0.05	0.984	0.02
SM	ddPCR	male	all	age	5.78	0.072	-0.26
SM	shotgun	male	all	age	11.35	0.008	-0.35
SM	capture-enrichment	male	all	age	9.44	0.066	-0.32
SM	ddPCR	female	all	age	2.64	0.145	-0.2
SM	shotgun	female	all	age	1.53	0.442	-0.15
SM	capture-enrichment	female	all	age	0.67	0.764	-0.1
SM	ddPCR	both	<50	age	2.28	0.274	0.21
SM	shotgun	both	<50	age	5.03	0.219	0.31
SM	capture-enrichment	both	<50	age	5.71	0.308	0.33
SM	ddPCR	both	≥50	age	2.59	0.274	-0.16
SM	shotgun	both	≥50	age	2.18	0.384	-0.15
SM	capture-enrichment	both	≥50	age	1.5	0.722	-0.12
SM	ddPCR	both	<50	sex	0.52	0.68	0.1
SM	shotgun	both	<50	sex	1.17	0.477	0.15
SM	capture-enrichment	both	<50	sex	0.78	0.722	0.13
SM	ddPCR	both	≥50	sex	0.09	0.869	0.03
SM	shotgun	both	≥50	sex	1.09	0.477	-0.1
SM	capture-enrichment	both	≥50	sex	0.84	0.722	-0.09
LIV	shotgun	both	all	age	5.35	0.088	0.2
LIV	capture-enrichment	both	all	age	11.34	0.022	0.27
LIV	shotgun	both	all	sex	1.02	0.419	-0.09
LIV	capture-enrichment	both	all	sex	3.53	0.341	-0.15
LIV	shotgun	male	all	age	5.9	0.072	0.28
LIV	capture-enrichment	male	all	age	5.68	0.209	0.25
LIV	shotgun	female	all	age	0.35	0.633	0.08
LIV	capture-enrichment	female	all	age	3.66	0.44	0.23
LIV	shotgun	both	<50	age	0.83	0.534	-0.14
LIV	capture-enrichment	both	<50	age	0.1	0.943	0.05
LIV	shotgun	both	≥50	age	1.93	0.384	0.14
LIV	capture-enrichment	both	≥50	age	4.07	0.389	0.2
LIV	shotgun	both	<50	sex	3.24	0.316	-0.27
LIV	capture-enrichment	both	<50	sex	2.51	0.587	-0.22
LIV	shotgun	both	≥50	sex	0.02	0.935	0.02
LIV	capture-enrichment	both	≥50	sex	0.7	0.722	-0.08
MM	shotgun	both	all	age	0.3	0.665	0.05
MM	capture-enrichment	both	all	age	0.01	0.984	0.01
MM	shotgun	both	all	sex	1.84	0.283	0.11
MM	capture-enrichment	both	all	sex	1.25	0.609	0.09
MM	shotgun	male	all	age	0.57	0.601	0.08
MM	capture-enrichment	male	all	age	0	0.979	0
MM	shotgun	female	all	age	0.17	0.68	0.05
MM	capture-enrichment	female	all	age	0.21	0.844	0.06
MM	shotgun	both	<50	age	4.44	0.219	0.3
MM	capture-enrichment	both	<50	age	0.35	0.849	0.09
MM	shotgun	both	≥50	age	0.01	0.935	-0.01
MM	capture-enrichment	both	≥50	age	0.02	0.991	-0.01
MM	shotgun	both	<50	sex	0.63	0.561	0.12
MM	capture-enrichment	both	<50	sex	0.71	0.722	0.12
MM	shotgun	both	≥50	sex	1.15	0.477	0.11
MM	capture-enrichment	both	≥50	sex	0.58	0.738	0.08
CEL	capture-enrichment	both	all	age	1.55	0.591	-0.1
CEL	capture-enrichment	both	all	sex	0.96	0.618	0.08
CEL	capture-enrichment	male	all	age	0.06	0.886	-0.03
CEL	capture-enrichment	female	all	age	1.51	0.701	-0.15
CEL	capture-enrichment	both	<50	age	0.2	0.899	0.07
CEL	capture-enrichment	both	≥50	age	4.25	0.389	-0.2
CEL	capture-enrichment	both	<50	sex	0	0.991	-0.01
CEL	capture-enrichment	both	≥50	sex	1.36	0.722	0.12
CER	capture-enrichment	both	all	age	0.83	0.618	-0.08
CER	capture-enrichment	both	all	sex	0.89	0.618	-0.08
CER	capture-enrichment	male	all	age	0.52	0.789	-0.08
CER	capture-enrichment	female	all	age	0.85	0.764	-0.12
CER	capture-enrichment	both	<50	age	2.21	0.634	-0.22
CER	capture-enrichment	both	≥50	age	0	0.991	-0.01
CER	capture-enrichment	both	<50	sex	1.36	0.722	-0.18
CER	capture-enrichment	both	≥50	sex	0.18	0.899	-0.04
CO	capture-enrichment	both	all	age	0.03	0.984	0.01
CO	capture-enrichment	both	all	sex	0.49	0.762	0.06
CO	capture-enrichment	male	all	age	0.01	0.979	-0.01
CO	capture-enrichment	female	all	age	0.26	0.844	0.06
CO	capture-enrichment	both	<50	age	3.34	0.465	0.25
CO	capture-enrichment	both	≥50	age	0.68	0.722	-0.08
CO	capture-enrichment	both	<50	sex	0.57	0.738	0.11
CO	capture-enrichment	both	≥50	sex	0.06	0.972	0.02
KI	capture-enrichment	both	all	age	2.72	0.444	-0.13
KI	capture-enrichment	both	all	sex	0.03	0.984	-0.01
KI	capture-enrichment	male	all	age	2.26	0.7	-0.16
KI	capture-enrichment	female	all	age	0.81	0.764	-0.11
KI	capture-enrichment	both	<50	age	2.55	0.587	0.22
KI	capture-enrichment	both	≥50	age	7.4	0.22	-0.26
KI	capture-enrichment	both	<50	sex	0	0.997	0
KI	capture-enrichment	both	≥50	sex	0.14	0.912	-0.04
LI	capture-enrichment	both	all	age	0	0.99	0
LI	capture-enrichment	both	all	sex	1.57	0.591	0.1
LI	capture-enrichment	male	all	age	0.13	0.875	-0.04
LI	capture-enrichment	female	all	age	0.74	0.764	0.11
LI	capture-enrichment	both	<50	age	0.01	0.991	0.02
LI	capture-enrichment	both	≥50	age	3.83	0.389	-0.19
LI	capture-enrichment	both	<50	sex	0.76	0.722	0.13
LI	capture-enrichment	both	≥50	sex	1.22	0.722	0.11
SI	capture-enrichment	both	all	age	0.03	0.984	0.01
SI	capture-enrichment	both	all	sex	0.01	0.984	0.01
SI	capture-enrichment	male	all	age	0.46	0.789	0.07
SI	capture-enrichment	female	all	age	0.21	0.844	-0.06
SI	capture-enrichment	both	<50	age	0.05	0.972	-0.03
SI	capture-enrichment	both	≥50	age	0.7	0.722	-0.08
SI	capture-enrichment	both	<50	sex	0.26	0.867	-0.07
SI	capture-enrichment	both	≥50	sex	0.33	0.849	0.06
SK	capture-enrichment	both	all	age	0.22	0.942	0.04
SK	capture-enrichment	both	all	sex	1.61	0.591	0.1
SK	capture-enrichment	male	all	age	1.68	0.701	0.14
SK	capture-enrichment	female	all	age	0.1	0.875	-0.04
SK	capture-enrichment	both	<50	age	0.31	0.849	0.08
SK	capture-enrichment	both	≥50	age	0.01	0.991	-0.01
SK	capture-enrichment	both	<50	sex	0.77	0.722	0.13
SK	capture-enrichment	both	≥50	sex	0.98	0.722	0.1
