# Supplementary material for: Age-Related and Heteroplasmy-Related Variation in Human mtDNA Copy Number
Source: PLoS Genet. 2016 Mar 15;12(3):e1005939. doi: 10.1371/journal.pgen.1005939 (PMC4792396; doi:10.1371/journal.pgen.1005939)
Supplement: S3 Table — MtCN in samples of the major haplogroups H, J and U were compared to the residual sample set. If mtCNs were determined with different methods, results from all methods are given. F-value, Pearson correlation coefficient r and p-values (corrected for multiple testing) are given. No significant correlations were identified. (XLS) [file pgen.1005939.s010.xls]

## Sheet: correlation_hg_capture
Tissue	Method mtCN determination	Haplogroup	F-value	p-value	r-value
BL	ddPCR	H	0.53	0.85	-0.0599388
BL	shotgun	H	1.43	0.562	-0.0984965
BL	capture-enrichment	H	2.25	0.576	-0.126639
BL	ddPCR	U	0.04	0.85	-0.0155558
BL	shotgun	U	0.06	0.877	0.0205489
BL	capture-enrichment	U	0.25	0.901	0.0429258
BL	ddPCR	J	1.49	0.85	0.0999756
BL	shotgun	J	6.52	0.144	0.206807
BL	capture-enrichment	J	2.45	0.576	0.132194
SM	ddPCR	H	0.06	0.85	-0.019539
SM	shotgun	H	0.19	0.797	-0.0356836
SM	capture-enrichment	H	0.45	0.901	-0.0553303
SM	ddPCR	U	0.14	0.85	-0.0302487
SM	shotgun	U	0.31	0.768	-0.045889
SM	capture-enrichment	U	0.36	0.901	-0.0497091
SM	ddPCR	J	0.56	0.85	0.0612337
SM	shotgun	J	0.87	0.633	0.076036
SM	capture-enrichment	J	0.81	0.786	0.0738199
LIV	shotgun	H	0.65	0.633	-0.0691697
LIV	capture-enrichment	H	1.87	0.576	-0.111836
LIV	shotgun	U	0.73	0.633	0.0733175
LIV	capture-enrichment	U	0.11	0.97	0.0277521
LIV	shotgun	J	3.87	0.204	0.16703
LIV	capture-enrichment	J	0.81	0.786	0.0737963
MM	shotgun	H	4.12	0.204	-0.164664
MM	capture-enrichment	H	1.78	0.576	-0.109242
MM	shotgun	U	0.01	0.938	-0.00643029
MM	capture-enrichment	U	0.24	0.901	-0.0404426
MM	shotgun	J	1.81	0.543	0.109776
MM	capture-enrichment	J	1.7	0.576	0.106911
CEL	capture-enrichment	H	1.57	0.576	-0.102392
CEL	capture-enrichment	U	0.03	0.97	0.0143583
CEL	capture-enrichment	J	1.59	0.576	0.102959
CER	capture-enrichment	H	2.82	0.576	0.140608
CER	capture-enrichment	U	2.16	0.576	-0.123363
CER	capture-enrichment	J	0.15	0.966	-0.0328613
CO	capture-enrichment	H	0.24	0.901	-0.0398683
CO	capture-enrichment	U	1.49	0.576	-0.0992658
CO	capture-enrichment	J	0.28	0.901	-0.0435141
KI	capture-enrichment	H	0.5	0.901	-0.0578346
KI	capture-enrichment	U	0.03	0.97	-0.013823
KI	capture-enrichment	J	1.21	0.658	0.0895712
LI	capture-enrichment	H	0.1	0.97	0.025618
LI	capture-enrichment	U	6.62	0.396	-0.206864
LI	capture-enrichment	J	0	0.97	0.00368454
OV	capture-enrichment	H	0.51	0.901	0.106345
OV	capture-enrichment	U	5.46	0.432	-0.32893
OV	capture-enrichment	J	0.01	0.97	-0.0115832
SI	capture-enrichment	H	0	0.97	-0.00313825
SI	capture-enrichment	U	2.73	0.576	-0.135114
SI	capture-enrichment	J	0.02	0.97	-0.0105081
SK	capture-enrichment	H	0.01	0.97	0.00680873
SK	capture-enrichment	U	0.01	0.97	0.00923852
SK	capture-enrichment	J	3.44	0.576	0.149657
