# Supplementary material for: Age-Related and Heteroplasmy-Related Variation in Human mtDNA Copy Number
Source: PLoS Genet. 2016 Mar 15;12(3):e1005939. doi: 10.1371/journal.pgen.1005939 (PMC4792396; doi:10.1371/journal.pgen.1005939)
Supplement: S4 Table — The mean and maximum number of heteroplasmic sites per individual are given, along with the F-value, Pearson correlation coefficient r and p-values (corrected for multiple testing). Tests with significant results (p<0.05) are in red. (XLS) [file pgen.1005939.s011.xls]

## Sheet: correlation_number_heteroplasmi
Tissue	Method mtCN determination	Mean No. Heteroplasmy	Max No. Heteroplasmy	F-value	p-value	r-value
BL	ddPCR	1.87333	8	5.59	0.019	-0.19
BL	shotgun	1.89865	8	1.16	0.377	-0.09
BL	capture-enrichment	2.01429	8	8.24	0.018	-0.24
SM	ddPCR	4.02649	11	12.1	0.002	-0.27
SM	shotgun	4.02649	11	15.91	0	-0.31
SM	capture-enrichment	4.08054	11	13.73	0	-0.29
LIV	shotgun	4.11679	16	2.42	0.244	0.13
LIV	capture-enrichment	4.26	16	8.45	0.018	0.23
MM	shotgun	2.52667	8	0.55	0.461	-0.06
MM	capture-enrichment	2.54362	8	1.13	0.636	-0.09
CEL	capture-enrichment	2.20667	8	0.36	0.755	0.05
CER	capture-enrichment	2.65493	9	4.32	0.11	0.17
CO	capture-enrichment	2.73684	9	0.04	0.917	0.02
KI	capture-enrichment	3.28477	8	0.48	0.755	0.06
LI	capture-enrichment	2.21333	8	0.01	0.917	-0.01
OV	capture-enrichment	1.57447	5	0.51	0.732	-0.11
SI	capture-enrichment	2.26174	8	0.45	0.755	-0.06
SK	capture-enrichment	1.90789	10	0.23	0.777	0.04
