# Supplementary material for: Age-Related and Heteroplasmy-Related Variation in Human mtDNA Copy Number
Source: PLoS Genet. 2016 Mar 15;12(3):e1005939. doi: 10.1371/journal.pgen.1005939 (PMC4792396; doi:10.1371/journal.pgen.1005939)
Supplement: S5 Table — Only sites that were present in at least 10 individuals in a tissue, colored in red, were tested. The column “Sum” indicates the total number of sites that were tested in a tissue, while the row “Total” indicates the total number of tissues tested for each site. (XLS) [file pgen.1005939.s012.xls]

## Sheet: specific_heteroplasmies_tested
position	BL	CEL	CER	CO	KI	LI	LIV	MM	OV	SI	SK	SM	total
60	1	0	1	1	38	0	38	0	0	0	0	0	2
64	1	1	1	3	29	1	1	1	0	2	1	52	2
72	16	44	45	52	113	8	113	31	2	11	26	55	10
94	1	0	0	0	93	0	61	0	0	0	0	1	2
185	5	10	7	9	8	9	8	12	2	8	8	12	3
189	16	60	83	99	11	60	53	86	12	63	24	102	12
203	0	1	1	0	10	0	12	1	0	0	0	1	2
204	11	5	3	3	2	10	1	26	1	17	10	4	5
408	0	0	12	13	0	0	0	0	0	0	0	65	3
414	0	0	0	0	0	0	0	0	0	0	12	2	1
564	0	1	0	2	0	13	0	37	0	12	0	12	4
16126	4	10	10	11	3	13	14	2	2	9	0	9	5
16148	0	10	15	17	6	0	10	3	0	2	0	17	5
16327	0	0	0	0	0	2	4	2	0	3	1	46	1
16355	0	0	1	0	0	1	5	2	0	1	0	10	1
16390	1	3	4	9	0	16	3	1	7	15	5	2	2
16519	5	6	10	8	9	2	7	8	1	1	4	7	1
16537	0	1	1	1	0	1	9	7	0	0	0	12	1
sum	3	5	6	5	6	5	7	5	1	5	4	10
