# Supplementary material for: Age-Related and Heteroplasmy-Related Variation in Human mtDNA Copy Number
Source: PLoS Genet. 2016 Mar 15;12(3):e1005939. doi: 10.1371/journal.pgen.1005939 (PMC4792396; doi:10.1371/journal.pgen.1005939)
Supplement: S7 Table — Samples that were excluded from the data set prior to correlation analysis due to high SD values are marked in red. Empty fields indicates that the sample from this individual was not available. LIV253 was excluded from the data set as inclusion violated the normal distribution of the data set, required for correlation analyses. (XLS) [file pgen.1005939.s014.xls]

## Sheet: with_outliers
						capture-enrichment sequencing												shotgun sequencing – HiSeq				shotgun sequencing – Miseq		ddPCR
ID	age	sex	HG	Major HG	Country of origin	BL	CEL	CER	CO	KI	LI	LIV	MM	OV	SI	SK	SM	BL	LIV	MM	SM	BL	SM	BL	SM
167	25	f	N1b1b1	Other	Germany	195314	282323	370659	460917	209300	152482	337567	507141	266765	115440	282365	372338	564.858	3135.58	4894.05	2411.07	293.95	2596.11	283.25	2409.02
168	53	f	H1c1	H	Germany	230060	293469	77291	466725	131275	142980	274063	910523	271899	150954	334853	613466	370.066	2277.03	9971.99	4752.19	351.437	5095.88	466.8	5558.85
169	43	m	H	H	Russian Federation	220196	411077	364159	491342	267777	104122	195149	471631		137408	418650	583486	348.496	1408.98	4240.45	4994.06			336.25	4789.32
171	46	m	H39	H	Germany	122040	851565	367718	609499	982243	151752	226648	624017		129011	373655	659980	206.619	6012.13	4966.67	5447.53			198.8	7186.44
172	46	f	V	Other	Germany	130575	286173	383544	474621	148658	203650	373736	462050	179673	277992	379192	287302	211.999	4799.31	4322.73	2166.69			232.2	2473.08
173	47	m	H13a1a1a	H	Germany	190152	294862	278665	474312	159231	205383	615761			255426	311801	287359	272.576	1748.02		2181.35			323.2	1905.53
174	51	m	H	H	Germany	62381	733923	699872	616961	626934	1.34794e+06	212035	529546		664030	420753	422490	134.069	9564.41	4662.69	3137.95	50.2394	3179.27	141	2879.78
175	40	m	H27	H	Germany	92921.7	317396	99810.2	438158	320757	574772	417436	1.2463e+06		366329	305499	525101	151.997	5170.24	15982.3	3937.86			213	3689.91
176	76	f	H24a	H	Germany	172111	622920	121618	623987	397176	180631	552758	659344	175850	149740	212321	263133	299.234	1830.84	7022.9	1962.86	269.072	2015.27	331	2728.16
177	47	m	H1e1a	H	Germany	194487	307521	444852	692635	169334	141900	188329	137484		150509	326757	472543	320.141	1390.86	5919.43	3477.65	262.763	3545.59	263.2	4329.97
178	0	m	T2f1a1	Other	Germany	143212	291069	236514	162133	42703.5	191146	112941	577185		153514	229174	166601	327.95	1101.77	1195.83	1302.14			346.6	1242.14
183	83	m	H5a1b	H	Germany	209950	306037	106800	686098	189323	121966	198250	700459		685859	419915	253488	239.919	1668.5	6752.29	1620.69			184.4	1649.05
184	64	f	K2b1	Other	Germany	147426	339045	398599	535719	278403	319353		593844	261065	326443	314235	473361	243.796	1540.24	5491.12	3240.98			235.6	2317.25
188	53	f	H1au1a	H	Germany	154791	254446	450448	325273	438290	1.78198e+06	160803	1.22494e+06	210928	1.0896e+06	242855	492464	224.693	1304.66	9906.08	3708.85			236.2	3399.62
190	23	f	V+@16298	Other	Germany	140758	311686	452051	498842	471266	231388	110953	501090		241096	284027	368131	250.181	1417.9	4829.99	2768.15	178.549	2675.24	220.6	3792.17
191	41	m	K2a	Other	Germany	108762	365865	85432.5	449268	233324	233511	229130	612655		317871	330255	412099	167.92	1992.1	5859.5	3134.26			209.2	3089.59
192	71	m	H6a1a3	H	Germany	131083	303076	402140	765995	312087	494241	238182	922865		497348	378847	1.30619e+07	353.828	2709.31	10288	383177		1106690	195.2	214710
193	90	f	H1q1	H	Germany	171445	446252	315419	643764	115514	123401	189789	530676		108053	271508	268121	218.762	1530.29	4829.01	1844.25	171.804		293.2	2620.66
196	73	m	H1b	H	Germany	148443	401909	151120	327995	101083	236756	415409	1.21424e+06		502578	366886	382484	353.216	6128.42	12978.2	2982.91			262.8	3708.38
197	87	m	J1c3g	J	Germany	102266	296185	327664	572598	119846	188808	278782	759356		478659	438201	368183	218.529	2199.86	5741.22	2560.19			162	3751.62
198	83	m	H4a1a4b1	H	Germany		227675	310132	583826	106133	956723	213228	699543		99642.5	446088	308390		2071.15	7387.18	2435.12				2164.52
200	59	m	N1a3a	Other	Germany	154350	568691	408078	229645	1.5309e+06	280304	170762	841785		129765	458135	505847	249.423	2231.99	8850.68	3367.64			248.4	4817.57
201	55	m	U7b	U	Germany	102715	298254	373857	305468	226536	456166	407205	267532		148404	409392	365797	194.445	5220.47	2404.81	2386.84	165.275	2457.55	180	3640.51
202	45	m	I3a1	Other	Germany	93253.9	238803	91477.8	677937	695599	241749	173308			198772	486882	147412	149.868	1990.91		904.855			138.6	960.517
203	62	m	J1c3	J	Germany	72616.5	357342		915829	446545	415259	796649	677773		221630	283857	178500	132.002	12758.2	7334.79	1347.25			307.5	1565.78
204	77	m	H6a1a	H	Germany	115976	268788		555533	197246	115459	161180	800580		559198	305680	263776	218.254	1799.59	8054.07	1960.03			223.5	2028.85
205	47	f	H6a1a	H	Germany	166635	350754		698052	210942	163197	136048	1.04414e+06	381209	179919	390011	445713	250.221	1212.99	9896.58	3430.84			257.25	3380.58
206	45	m	H5	H	Germany		566438	406669	607692	739138	407802	173408	1.47253e+06		182959	272809	356708	278.208	2300.47	16376.4	2541.77			252.25	1530.66
208	22	m	U2e1a1	U	Germany	164874	411390	561558	521530	248197	190052	196379	1.98706e+06		318833	357117	335865	254.552	1610.97	21776.4	2416.14			283.75	3010.01
209	74	m	H5a1j	H	Germany	103977	268091	361040	433849	399984	208713	657461	417633		461616	287033	254148	174.534	8772.57	3633.51	2149.39			182.75	3594.09
210	30	m	V11	Other	Germany	89923.6	270131	417642	765059	289202	398676	185924	695080		219198	354200	526186	120.273	1640.97	6312.29	4075.05	137.542	3953.81	128.5	3930.65
211	43	m	H1a3	H	Germany	76556.9	387119	96094.2	549227	246567	190887	289683	425393		676523	333755	413262	105.669	3885.77	3675.45	3024.03			160.6	5068.8
212	60	m	U4b1a1	U	Russian Federation	153434	257405	214764	711446	289493	263534	303065	498878		300722	376239	347854	214.431	3252.56	4000.95	2612.26			259	4847.76
213	14	f	T2f1a1	Other	Germany	204480	666000	303872	637432	166271	415673	130460	359659	163625	575412	312641	364722	301.737	1122.83	2896.52	2609.92	270.334	2560.41	318.333	2535.97
214	87	f	V2b	Other	Germany	194395	253150	402018	510029	280730	171583	250678	412587	228290	123192	316674	293525	295.219	2452.84	3733.02	2391.68			287	4994.13
216	57	f	U3a1b	U	Germany	207168	534047	542411	661018	276610	258437	171267	428794	282535	643826	333997	523842	331.368	1561.25	3396.28	3626.44			315.333	3639.42
217	55	f	T2b+152	Other	Germany	191464	380107	398852	532228	235062	317308	404919	810554	175203	243354	326015	296413	324.816	4235.92	8047.19	2370.6			263.167	2029.6
218	74	f	U2e2a1	U	Germany	193738	303929	418230	454267	228034	298974	205552	797754		410982	341720	395426	284.975	1675.64	6045.64	2764.8			353.667	2270.24
219	57	f	H3ao	H	Germany	111249	291719	380138	497303	466440	299585	593667	473307	233748	215847	252031	268420	178.799	5992.69	4090.92	1927.61			176.667	1316.9
220	82	m	U4b1b1	U	Germany	92631.4	261457	464834	512124	178784	363773	754311	1.09003e+06		1.31674e+06	292722	305589	137.386	9227.75	9159.31	2424.61			122	1703.02
221	56	m	H1a3a	H	Germany	118443	282157	389390	649184	209140	279945	162934	323573		331995	426970	238612	188.181	1448.85	2637.69	1617.8			220.667	4225.35
222	62	m	J1c2	J	Germany	133553	407831	106750	721681	226067	500036	324371	783149		216502	282801	181566	267.349	2881.75	8311.98	1474.71			289.333	1644.89
223	38	m	K1c2	Other	Kazakhstan		287238	202117	676242	385419	199815	124575	852524		145474	545164	392181	141.043	1054.37	7132	2964.79	132.548	3260.18	240	2262.35
225	9	f	K1a1b1a	Other	Germany	104719	1.5055e+06	764423	1.63553e+06	1.3136e+06	159319	682189	572775	184099	819730	374841	342542	194.426	6579.8	4811.32	2525.33	86.0187	2456.17	217.333	2400.87
226	82	f	X2b+226	Other	Germany	147096	283124	162389	714872	485755	192648	326206	825865	219420	402452	282340	350596	257.697	3179.44	6744.67	2572.21			291.333	1743.26
227	69	f	U5a1a1	U	Germany	60900.3	300775	319838	853148	107773	242723	218309	1.00074e+06	196627	219763	285302	252681	96.4906	2170.56	9579.16	1849.31	69.4663	1804.7	207.333	1464.58
228	64	m	U5b1i	U	Germany	83261.2	311210	104005	886641	403742	162802	362088	449304		276884	429895	304372	161.288	2870.98	3796.55	1951.25			230.667	1870.02
229	55	m	H1e3	H	Russian Federation	537014	764315	201378	1.55019e+06	365717	187310	898316	1.30635e+06		326938	333637	342519	1144.93	8592.42	14891.8	2406.05			727.333	1487.51
230	71	f	H1ac	H	Germany	187323	257628	105841	590956	255859	221124	305803	638021	156443	239460	350596	259299	349.162	2667.75	6245.34	1933.32			322.167	2344.81
231	52	f	T2e	Other	Germany	149387	296555	318243	624825	324166	184176	247734	782779	252076	155513	531171	143857	264.25	2219.49	7159.11	1102.31			192.667	1305.21
233	71	m	H1a5	H	Germany	98396	307391	314791	538999	230163	218745	641787	591002		236651	385031		207.603	8564.46	4612.06	1512.59			316.667	1140.61
235	61	m	U5a1g	U	Kazakhstan	270267	337847	100239	391155	219401	510699	160162	763275		208958	334169	320465	450.08	1360.36	7223.39	2310.51			404.667	2570.12
236	72	m	K1b2a2	Other	Germany	171998	323388	251774	301093	63820.8	235667	780223	709491		152625	419940	281607	301.524	11048.2	6706.49	1807.34			351.667	1728.53
238	87	f	H10e	H	Germany		304510	336617	471978	287849	162749	409156	375332	167480	256449	400530	271864	76.5594	3322.81	3323.2	1652.43			54.6667	1216.21
239	69	m	H1c	H	Germany	99914.4	1.02087e+06	222024	676711	1.67309e+06	545661	659403	1.18132e+06		151374	316135	326793	169.8	7444.54	13665.8	2682.54			173.333	2355.66
240	84	f	H2a2b1a1	H	Germany	162037	348784	196713	511592	205051	262970	508122	903103		167666	340150	237325	266.361	4739.02	10060.9	1658.84			266.167	2099.95
241	58	f	H1b1+16362	H	Germany	275743	287851	416010	481772	296116	189769	127088	559638		185596	370569	284154	479.918	936.798	5498.73	1717.1			472.4	2040.62
243	24	f	X2b4	Other	Germany	187624	354483	507389	251272	243289	215426	140926	614118	149798	368533	327905	315373	321.034	1308.6	6120.27	2295.89			246	3881.52
244	62	m	K1a3a1	Other	Germany	184784	902110	362697	491946	55594.6	251753	386138	458605		204010	152077	208728	292.737	2244.07	4452.41	1280.39			251.667	1267.84
246	43	m	U5b1	U	Spain	83915.9	481529	354369	760475	904069	189843	335539	856983		1.21257e+06	196602	459308	138.628	2592.57	9511.12	3176.69			190	3022.71
247	89	f	U5a1a1	U	Germany	210867	370375	517689	983362	289579	268725	290284	264983	271012	302284	554678	478262	320.485	1839.84	2337.07	2862.21	289.036	2988.29	266.667	2342.06
248	88	f	H7c	H	Germany	139359	578696	333744	533658	349377	402630	1.29267e+06	897212	176024	398120	197412	196878	213.567	10529.2	9692.43	1203.16			189.667	1011.09
249	17	m	D4	Other	China	146361	388994	286509	702368	309711	202320	259882	1.31155e+06		375383	190616	817177	221.706	1503.59	14284.9	5626.89	222.602	5431.1	190	5695.06
250	26	m	H5a1a	H	Poland	237133	343889	86657.5	911949	343919	781058	269650	375173		188157	234920	585761	441.889	1583.78	3581.28	4113.54			365.833	4025.67
251	49	f	H60a	H	Germany	160672	313689	338313	553338	259063	235392	323713	379692	129524	159460	178059	585878	231.61	1992.88	3756.75	3983.79			264	3662.38
252	35	m	H10a	H	Germany	132896	383166	427787	818978	293080	302590	333500	488647		273148	216446	643907	239.359	2002.62	5020.58	3870.11			210	3829.19
253	72	m	T1a1	Other	Germany	229602	377815	687390	275383	303305	264773	3.15101e+06	1.22857e+06		227810	194272	242382	372.788	54788.9	17134.1	1556.02			452.333	1392.66
254	96	m	J1c7a	J	Germany	106128	288749		427557	133159	215782	374818	235784			215524	242286	125.493	2480.38	2047.5	1574.9	148.07	1443.51	156.333	1301.36
260	64	f	V	Other	Germany	137874	350812	598598	743629	791758	351914	455725	918589		3.50151e+06	163006	421279	208.148	2944.11	9375	2757.29			191	2162.04
261	68	f	W1	Other	Romania	182524	460185	208184	653299	265073	391137	297598	1.2395e+06		816100	219692	410254	262.872	1977.69	12671.1	2492.81			231	2436.97
263	73	f	X1	Other	Germany	116089	246719	150401	511235	383861	351011	977099	421869	199120	498368	228230	511742	190.095	8195.26	4081.08	3018.15			168.667	2990.61
264	66	m	U1b	U	Germany	169618	476099	420036	644742	238950	937392	325554	1.09168e+06		604592	233356	344615	230.597	1782.6	11417.6	2213.22			257.333	2633.56
266	26	m	U5b1+16189+@16192	U	Germany	153541	275206	465175	500629	98366.7	1.46745e+06	300130	1.33431e+06		321834	151601	315625	226.078	1450.58	18939.3	2174.56			207.667	2500.38
268	44	f	U5a1a1c	U	Germany	280146	277143		646013	332636	289174	228931	411228		576119	143950	522724	436.045	1765.4	3931.69	3799.87			368.571	3347.43
270	64	m	U8a1b	U	Germany	252110	372073	138177	742018	201885	595121	542079	758395		361215	212262	357781	427.527	3064.12	7297.38	2442.36	298.519	2411.17	385.333	2084.34
272	52	m	H3g1b	H	Germany		522165	431704	574838		629994	562169	1.45655e+06		2.57138e+06	116448	265701	207.352	3776.18	17185.7	1895.42			206.667	1823.08
273	48	f	U4a2b	U	Poland	357198	478114		750837	538213	288046	318960		226059	338414	144850	511326	604.683	1904	4387.42	3586.34			501	2720.91
274	42	m	H26b	H	Germany	100668	376234		458707	476033	299470	294772	762601		423859	196617	444232	155.741	1751.09	7462.28	2948.71			161	2125.48
275	60	f	H1j8	H	Germany		500519	416226	398696	1.05627e+06	379913	1.0229e+06	1.29511e+06		372195	156521	121973		10803.4	12789.8	789.519				612.54
276	87	f	U5a2b	U	Austria	100539	311628	417644	494170	301025	313380	545754	871935		344714	155230	405852	165.886	3058.99	8628.63	2816.98			192	3013.53
277	52	m	H76	H	Germany	314025	366727	409637	664911	454807	526062	272155	723777		585004	139587	320013	447.324	1499	8031.1	2093.24			424.5	1828.01
279	89	f	H1b1+16362	H	Germany	233628	323648	542776	564197	523640	258815	634956	478315		683527	217672	285035	363.883	3793.42	4117.24	1770.06			373.167	1695.17
280	88	f	J1c1b1a	J	Lithuania	155422	243092	567869	437122	423767	572151	394618	1.28825e+06		519787	186501	402716	234.635	2630.83	11537	2870.59	213.774	2579.14	245.167	2927.21
282	50	m	T2c1d+152	Other	Germany		391796	673719	497554	603211	319962	798073	527150		283287	189766	526225	299.922	5350.1	4636.31	3753.61			348	4366.89
283	66	m	V	Other	Germany	190160	941331	657390	522867	541464	967165	1.12237e+06	1.45669e+06		490065	212802	619891	319.887	7555.27	11785.5	3990.83	333.276	3777.71	357.909	3528.89
284	49	m	U5a1e	U	Romania	193231	1.04597e+06	540701	697061	464655	2.09135e+06	406637	646757		394649	144016	788805	316.985	2133.99	6283.66	5775.28	265.944	5225	299.333	4549.96
285	92	f	V+@72	Other	Germany	96108.3	397746	456073	630560	220063	526143	336758	475087	167215	416374	191623	448429	290.217	1830.11	4194.05	2981.31			178	2989.7
286	72	m	T2b	Other	Germany	205195	291327	152540	448351	219213	410033	255071	284308		454640	217480	567248	340.989	1800.09	2588.9	3988.65			304	4644.36
287	0.4	f	V+@72	Other	Germany	158671	159433	424266	173846	194689	363790	646136	278976	164723	291327	121734	204344	215.642	4324.01	2345.11	1296.89	256.568	1043.54	332	1382.14
288	74	m	H4a1a1a	H	Germany	204353	393773	149864	622613	487772	322118	283399	830533		283774	359884	325267	297.038	1829.95	7957.98	2015.78			305.667	2713.95
289	77	f	H3p	H	Germany	194167	554568	79724.7	537387	418281	367367	352808	415872	207646	265469	179875	329564	300.724	1828.03	3207.64	2017.45			293.75	1939.25
290	86	m	W5a1a	Other	Germany	168190	450739	154125	688824	456187	290505	392639	427361		625480	238190	471152	246.86	2233.02	3833.17	3035.75			219.333	2709.7
291	28	m	U5b1b1+@16192	U	Germany	156866	392644	405063	578135	453273	214819	607418	1.15601e+06		246159	254024	372183	339.811	3546.05	8937.56	2429.94			230.571	1850.49
293	32	f	H3aa	H	Germany	208164	413723	398496	700184	676683	237093	381032	1.2018e+06	158419	326122	221891	587944	374.267	2194.39	10789.6	3819.73			304.333	3935.95
295	42	f	J1c1	J	Germany	222319	325912	508114	457734	288955	354173	283923	444896	164046	698376	149485	607559	344.839	1931.01	4189.96	4372.59			324.167	3535.79
296	89	f	T2b4	Other	Germany	83172.3	346469	343106	464089	381563	340413	604986	834667	246506	385923	191600	438529	200.342	3276.42	7656.39	2597.41			151.667	2454.42
298	48	f	H3g3	H	Germany	171528	329938	147581	515755	550993	302666	809803	1.00501e+06	171796	511239	198271	602015	237.278	5758.55	11415.7	3970.11			311	3258.52
299	55	m	H96	H	USSR	160845	254533	433257	535915	727851	320717	462662	447340		542785	177091	606681	216.716	2839.81	3261.94	4430.4			240.333	4519.08
303	70	f	U4d1	U	Germany	104910	335505	489451	367517	654517	512562	707961	631450	230889	884596	210386	456424	132.864	4000.47	5442.12	3120.57			181.667	3054.25
304	63	f	H1e1	H	Germany	202703	400997		779586	315377	629597	330358	982107	176535	269563	191242	291233	286.429	1833.03	8016.4	2046.68			256.667	1955.13
306	47	m	H11a	H	Germany	117645	390141	494957	744882	358197	492550	144367	639273		535046	211443	407960	159.092	786.429	5186.54	2549.16			166	2594.21
307	81	f	H1b1b	H	Germany		276215	491899	431258	671989	717138	1.22777e+06	752408	204425	577313	214583	419131	210.303	10491	6391.78	2663.63	166.906	2660.9	279.667	2770.92
309	67	m	H6a1a	H	Germany	127181	553192	141933	640526	403351	475324	370569	885441		539076	99495	225678	204.308	2256.96	9337.94	1579.93			217.667	1470.95
310	52	f	H56	H	Germany	157110	471232	127546	622462	524583	368624	294859	438943	253576	444853	151014	453072	244.846	1837.28	3538.99	3186.28			191.333	2621.07
312	53	m	U4b1a2a	U	Germany	171811	256188	391228	567527	464233	570602	339280	490483		332040	180525	328012	302.338	1806.28	4294.45	2159.54			243.667	1903.63
313	24	m	H2b	H	Germany	116412	350825	493251	532787	363532	369530	460733	372193		456128	148752	329082	178.482	2343.64	3138.94	2064.48			189.667	1847.36
314	85	f	H15a1	H	Germany	143861	337569	401637	391726	471251	298339	289112	954156	262830	512529	170647	409629	220.651	1917.24	10555.7	2757.98			251.333	2456.88
315	79	m	H	H	Germany	84067.6	484740	133847	567418	208656	327102	1.11555e+06	1.46985e+06		545128	184286	339171	156.935	9219.69	14026	2100.34			274.333	2004.4
316	33	m	H24a	H	Germany	161411	339362	147202	540038	493072	360290	317604	665391		441128	239707	582838	242.105	1814.55	5475.79	3826.16			253.333	3105.59
318	51	f	H1ai	H	Germany	243746	297271	209764	504143	592394	327143	261814	461679		739096	190402	656596	379.47	1425.15	4020.08	5424.75			354	4633.16
319	81	f	J1c2c	J	Germany		312897	477682	459020	105917	360558	308689	223165		276662	112946	157074	154.71	1506.66	1716.22	990.804			210.667	832.473
322	34	m	T2b	Other	Germany	96662.5	275730	369821	424669	830405	410178	490149	651126		817999	159987	646283	179.942	2688.14	4791.34	4860.72			218.667	4246.59
323	92	f	U5a1a1	U	Germany	133118	288950	513211	429320	351776	529483	586819	823296	230453	268595	240444	307392	210.458	3803.43	6938.15	2017.87			259.667	1840.25
326	76	m	J1c4	J	Germany	108745	371736	618834	760697	564691	351630	191994	1.39366e+06		450524	183383	421319	206.441	960.069	13522	2738.46			182.333	2929.82
327	93	f	H24a2	H	Kazakhstan	177236	149941	476066	291022	206727	326039	544437	358034	191666	335483	232075	195197	292.729	3391.96	2710.18	1298	224.138	1418.8	271.5	1174.24
329	37	f	K1a4d	Other	Germany	185540	338233	368652	421621	521898	370798	439943	683124	177498	293225	164544	327932	320.969	2726.65	5878.91	2396.48			268.667	1994.74
334	60	f	H1a1	H	Germany	254569	584767	843066	753306	155566	591320	317210	805283	214323	379126	197097	391204	405.695	1611.61	7442.68	2341.44			428.667	1993.19
338	67	m	R0a2c	Other	Qatar	180427	399031	427534	946556	429516	279443	284294	611193		350501	186996	385239	278.003	1514.6	5468.16	2491.76			286.833	2073.83
340	65	m	U2e1a1	U	Germany	103205	349890	423328	474938	476350	397055	199272	757629		444373	248644	411120	215.346	1145.97	6635.77	2895.85			234.2	2618.17
341	25	m	K1c2	Other	Poland	71606.8		124787	600948	582835	488795	239498	616951		479862	201168	647613	117.403	1580.58	5701.35	5487.86			237.667	3816.34
342	72	f	V	Other	Germany		285923	144191	821525	438232	346855	288018	162735	229426	528869	197716	589677		1470.94	1373.74	3425.75			260	2721.93
344	90	m	H	H	Germany		245826	450165	507093	264671	514660	542014	765716		271075	205400			3187.59	7273.24	2669.75			253.333	2361.56
346	40	f	U5b1c2b	U	Germany	102311	356953	429506	765282	489636		413036	616249	381303	647878	192717	495283	176.471	2008.68	5211.18	3245.31			202.5	2727.89
347	66	f	H6a1a2a	H	Germany	145527	245094	554932	725983	471090	287541	374146	362277		445136	182327	410213	239.441	2122.15	2997.51	2525.56			268.333	2370.02
348	47	f	U4b1a1a1	U	Germany	156767	797119	427816	690141	572755	736668	228259	503563	194658	290464	197102	373787	261.834	1206.51	4037.35	2157.82			244.333	2137.4
349	32	m	HV9a1	H	Germany	159044	441788	432014	638983	628674	556793	222503	681845		603510	230629	659090	290.162	1100.44	6238.82	4080.09			230.5	4308.97
351	88	f	H10e	H	Germany	159718	454151	86665.8	803573	358641	264464	327664	373401		281481	140286	544901	224.509	1696.41	3394.29	3676.16			138.667	1254.92
352	52	m	U5a1b1a	U	Germany	83920.3	315019	345406	494499	433578	384688	462824	826851		1.88975e+06	177661	506735	134.975	3065.49	7793.51	3085.66			223	2799.1
353	29	m	H27	H	Germany	182016	268546		724367	402857	403754	180427	733970		1.19663e+06	221300	423124	283.959	1217.73	7687.78	3191.53			319.667	2746.48
354	73	m	U4c1a	U	Germany	87993.1	347630	484449	729650	383563		170778	652436		207343	203889	308890	127.869	929.372	6369.73	2360.3	118.927	2482.62	151.667	2059.59
355	77	f	H1a	H	Germany	211174	464949	162820	624941	297212	234731	315621	994276	218964	574388	190751	722064	294.783	1785.51	9723.99	4773.24			295.167	4942.43
356	61	f	H1c3	H	Germany	195349	1.03244e+06	167724	485366	99935.3	304967	453044	859231		298153	225891	914154	284.549	2254.56	6293.91	6208.09			293.5	5278.78
357	48	m	J1b1a1b	J	Germany	141669	428342	477751	554276	294165	262927	75109.9	690603		289868	147877	825117	194.445	451.516	6165.76	5039.71			220	4107.48
359	64	m	H31	H	Germany	64619.8	407902	352402	463552	262708	311302	122156	609840		360768	157370	431618	79.2742	722.344	4873.06	2379.47			193.5	2177.09
360	60	m	H15a1	H	Germany	150770	751895	201364	525491	296543	384428	349443	390564		384922	190158	443183	216.08	1784.52	3393.2	2593.08			202.333	2043.1
361	83	m	H11a	H	Germany	96988.6	687878	557095	592696	314113	404849	289937	1.5982e+06			142845	423641	139.763	1687.03	17791.2	2339.51	137.881	2375.8	214.667	2700
362	71	m	J2a1a1a2	J	Germany	111560	273566	110423	665503	199416	390325	471494	339730		360591	199377	307446	168.879	2783.63	3234.44	1845.89			292.333	1681.88
363	56	m	H6a1a3	H	Germany	134421	272599	758016	417927	412061	337675	299293	507554		333205	199422	431519	234.123	1785.6	4405.73	2513.37			208	2360.97
365	75	f	H3h3	H	Germany	78420.8	343901	601128	644034	377998	425881	329763	729042	280509	576997	217919	461623	164.23	2016.49	6455.34	3202.31			161.333	3181.42
367	15	m	H5a1j	H	Germany	297132	514683	2.04736e+06	687140	592716	398830	283985	609727		297181	147212	635064	451.778	1617.72	4907.08	3806.13			407	3483.91
368	30	m	H1c2	H	Germany	165297	460706	130500	710442	597465	657737	403275	761713		343499	191139	475440	284.783	2478.72	6952.71	2840.23			257	2303.37
369	49	f	H3g1	H	Germany	286621		143221	421202	426298	548837	1.66383e+06	2.29683e+06		526437	183666	542168	443.901	18540.4	33248	2958.68	409.66	2692.94	446	2698.99
370	81	f	U5b1b1a	U	Germany	213484	322209	576453	738164	247872	526201	320752	640375	257659	423530	173996	411574	308.571	2020.99	5290.05	2815.8			328	2179.75
371	30	m	J1c4	J	Poland		414138	380731	733301	321680	280600	262765	555876		263084	175480	461270	197.435	1663.4	4483.48	3278.75			224	3740.09
374	51	m	U5a1d2a	U	Germany	174622	377420	475933	898640	602839	472858	207574	618187		722560	256336	360984	275.55	1275.7	5211.07	2261			295.667	2910.16
375	56	m	T2c1d+152	Other	Germany	182550	381549	505256	660052	471825	271137	227058	484638		257464	218439	209440	205.485	1438.29	4405.93	1327.62			289	1167.32
376	50	f	J1c5a1	J	Germany	93320.3	356050	423886	653817	730567	301267	237687	369568	280076	389881	195227	519675	113.986	1364.99	2953.28	3692.81			156.667	2608.17
377	50	m	J1b1a1	J	Germany	198142	421223	219744	696268	639886	296618	272973	531753		317480	239094	332480	363.9	1356.42	4436.59	2007.7			278	1974.15
378	57	m	U4b1b1	U	Russian Federation	137685	646963	105815	499595	592183	717337	286101	434054		331166	223850	511683	202.699	1685.16	3497.63	3167.52			227.667	2998.45
379	76	f	H7	H	Germany	127120	678055	335049	614707	420836	383533	1.31395e+06	861896		471276	255823	435574	257.17	13794	9226.57	2965.99			381.667	3358.24
380	62	m	J1c2a3	J	Germany		254148	248390	428986	174841	335652	324006	617444		484194	170023	447704	63.013	2104.84	6244.64	2868.6			178	3091.5
381	77	f	U5a2b3a	U	Germany	125654	344116	287015	547712	445189	387477	397270	614093		356971	177864	454713	201.684	2159.04	5496.58	2909.52			229	2761.73
					sample size	139	150	142	152	151	150	150	149	47	149	152	149	148	137	150	151	26	25	150	151
